# Supplementary material for: A Thermostable Dissolving Microneedle Vaccine with Recombinant Protein of Botulinum Neurotoxin Serotype A
Source: Toxins (Basel). 2022 Dec 16;14(12):881. doi: 10.3390/toxins14120881 (PMC9781108; doi:10.3390/toxins14120881)
Supplement: Supplementary file 1 [file toxins-14-00881-s001.zip]

Archive with 1 entries (1 files):
- toxins-2017241-supplementary.pdf
